# Supplementary material for: Emerging Treatments for Disorders of Consciousness in Paediatric Age
Source: Brain Sci. 2022 Jan 31;12(2):198. doi: 10.3390/brainsci12020198 (PMC8870410; doi:10.3390/brainsci12020198)
Supplement: Supplementary file 1 [file brainsci-12-00198-s001.zip]

Archive with 1 entries (1 files):
- brainsci-1560733-supplementary.pdf
